# Supplementary material for: Nphos: Database and Predictor of Protein N-phosphorylation
Source: Genomics Proteomics Bioinformatics. 2024 Apr 10;22(3):qzae032. doi: 10.1093/gpbjnl/qzae032 (PMC12016571; doi:10.1093/gpbjnl/qzae032)
Supplement: qzae032_Supplementary_Data [file qzae032_supplementary_data.zip]

Archive with 9 entries (9 files):
- Table S3_final version20240326.docx
- Table S4_final version20240326.docx
- Supplementary material captions.docx
- Table S5_final version20240326.xlsx
- Figure S2_final version20240328.tif
- Table S1_final version20240326.xlsx
- Table S2_final version20240326.docx
- Figure S1_final version20240328.tif
- Figure S3_final version20240328.tif
