# Supplementary material for: Nphos: Database and Predictor of Protein N-phosphorylation
Source: Genomics Proteomics Bioinformatics. 2024 Apr 10;22(3):qzae032. doi: 10.1093/gpbjnl/qzae032 (PMC12016571; doi:10.1093/gpbjnl/qzae032)
Supplement: qzae032_Supplementary_Data [file qzae032_supplementary_data.zip › Table S5_final version20240326.xlsx]

## Sheet: Table S5
Table S5 Optimal parameters of the classifiers
Algorithms	Calling	Hyperparameters	Value list	Optimal parameter
				pHis	pLys	pArg
AdaBoost	ensemble.AdaBoostClassifier(random_state=0)	learning_rate	np.linspace(0.001, 2, 4)	0.667333	0.667333	0.667333
		n_estimators	range(20, 201, 40)	180	180	140
ANN	neural_network.MLPClassifier(random_state=0)	activation	["identity", "logistic", "tanh", "relu"]	logistic	identity	identity
		solver	["lbfgs", "sgd", "adam"]	adam	lbfgs	lbfgs
		alpha	np.linspace(0.0001, 1, 4)	0.6667	0.6667	0.6667
CatBoost	catboost.CatBoostClassifier(random_state=0)	iterations	range(2, 2102, 500)	2002	1002	1002
		learning_rate	np.linspace(0.001, 1, 4)	0.334	0.334	0.334
		depth	np.linspace(1, 10, 4)	4	4	4
DT	tree.DecisionTreeClassifier(random_state=0)	criterion	['entropy', 'gini']	gini	gini	gini
		max_depth	[None, 10]	10	10	10
		min_samples_split	[2, 3, 5]	2	5	2
		min_samples_leaf	[1, 2, 3, 5]	5	1	1
GBDT	ensemble.GradientBoostingClassifier(random_state=0)	n_estimators	range(20, 201, 40)	180	180	180
		max_depth	range(2, 20, 5)	17	17	17
		min_samples_split	range(2, 801, 200)	602	602	402
		min_samples_leaf	range(1, 101, 25)	1	26	26
		learning_rate	np.linspace(0.001, 2, 4)	0.667333	0.667333	0.667333
		subsample	np.linspace(0.5, 1, 3)	1	1	1
KNN	neighbors.KNeighborsClassifier()	n_neighbors	range(1, 12, 1)	11	11	10
		weights	['uniform', 'distance']	distance	distance	uniform
LR	linear_model.LogisticRegression(random_state=0)	penalty	['l1', 'l2']	l2	l2	l2
		solver	['liblinear', 'lbfgs', 'newton-cg', "sag", "saga"]	sag	liblinear	sag
QDA	discriminant_analysis.QuadraticDiscriminantAnalysis()	store_covariance	[True, False]	TRUE	TRUE	TRUE
RF	ensemble.RandomForestClassifier(random_state=0)	min_samples_leaf	range(1, 201, 50)	1	1	1
		n_estimators	range(5, 20, 5)	15	15	15
		max_features	['auto', 'sqrt', 'log2', "None"]	auto	auto	auto
NB	naive_bayes.GaussianNB()
